# Supplementary material for: ANT-Mediated Inhibition of the Permeability Transition Pore Alleviates Palmitate-Induced Mitochondrial Dysfunction and Lipotoxicity
Source: Biomolecules. 2024 Sep 15;14(9):1159. doi: 10.3390/biom14091159 (PMC11430505; doi:10.3390/biom14091159)
Supplement: Supplementary file 1 [file biomolecules-14-01159-s001.zip]

Archive with 1 entries (1 files):
- biomolecules-3195596-supplementary.pdf
